# Supplementary material for: Enhancing phosphate-solubilising microbial communities through artificial selection
Source: Nat Commun. 2024 Feb 23;15:1649. doi: 10.1038/s41467-024-46060-x (PMC10884399; doi:10.1038/s41467-024-46060-x)
Supplement: Supplementary file 4 — Source Data [file 41467_2024_46060_MOESM4_ESM.xlsx]

## Sheet: Figure 2a
Figure 2a
Fraction	Soluble P
EE	359.896
EE	420.396
EE	390.146
HE	362.921
HE	384.096
HE	402.246
NE	381.071
NE	378.046
NE	378.046

## Sheet: Figure 2b
Figure 2b
The regression coefficients were estimated from the Gibbs sampling by the generalised joint attribute modelling (GJAM), that combined sequencing data and solubilised phosphate concentrations.
The raw sequencing data generated in this study have been deposited in the European Nucleotide Archive (ENA) database under accession code PRJEB64328 (https://www.ebi.ac.uk/ena/browser/view/PRJEB64328).
The raw solubilised phosphate concentrations are provided in sheet 'Figure 2a'.
The R code for the GJAM is provided as Supplementary information with the title "Supplementary code".

## Sheet: Figure 2c
Figure 2c
Dilution	Soluble P
D0	396.196
D0	378.046
D0	408.296
D1	371.996
D1	393.171
D1	371.996
D2	384.096
D2	378.046
D2	368.971

## Sheet: Figure 2d
Figure 2d
The regression coefficients were estimated from the Gibbs sampling by the generalised joint attribute modelling (GJAM), that combined sequencing data and solubilised phosphate concentrations.
The raw sequencing data generated in this study have been deposited in the European Nucleotide Archive (ENA) database under accession code PRJEB64328 (https://www.ebi.ac.uk/ena/browser/view/PRJEB64328).
The raw solubilised phosphate concentrations are provided in sheet 'Figure 2c'.
The R code for the GJAM is provided as Supplementary information with the title "Supplementary code".

## Sheet: Figure 3ab
Figure 3ab
Community	Cycle	Soluble P
EE	C1	359.896
EE	C1	420.396
EE	C1	390.146
HE	C1	362.921
HE	C1	384.096
HE	C1	402.246
NE	C1	381.071
NE	C1	378.046
NE	C1	378.046
D0	C1	396.196
D0	C1	378.046
D0	C1	408.296
D1	C1	371.996
D1	C1	393.171
D1	C1	371.996
D2	C1	384.096
D2	C1	378.046
D2	C1	368.971
EE	C2	378.046
EE	C2	393.171
EE	C2	396.196
HE	C2	402.246
HE	C2	399.221
HE	C2	393.171
NE	C2	399.221
NE	C2	384.096
NE	C2	390.146
D0	C2	384.096
D0	C2	390.146
D0	C2	393.171
D1	C2	378.046
D1	C2	393.171
D1	C2	375.021
D2	C2	381.071
D2	C2	378.046
D2	C2	378.046
EE	C3	420.396
EE	C3	332.671
EE	C3	390.146
HE	C3	396.196
HE	C3	438.546
HE	C3	426.446
NE	C3	390.146
NE	C3	417.371
NE	C3	387.121
D0	C3	405.271
D0	C3	393.171
D0	C3	375.021
D1	C3	417.371
D1	C3	402.246
D1	C3	399.221
D2	C3	375.021
D2	C3	414.346
D2	C3	396.196
EE	C4	453.671
EE	C4	387.121
EE	C4	402.246
HE	C4	378.046
HE	C4	429.471
HE	C4	390.146
NE	C4	378.046
NE	C4	387.121
NE	C4	402.246
D0	C4	384.096
D0	C4	375.021
D0	C4	384.096
D1	C4	375.021
D1	C4	375.021
D1	C4	378.046
D2	C4	420.396
D2	C4	387.121
D2	C4	381.071
EE	C5	375.021
EE	C5	375.021
EE	C5	362.921
HE	C5	368.971
HE	C5	381.071
HE	C5	371.996
NE	C5	387.121
NE	C5	393.171
NE	C5	387.121
D0	C5	390.146
D0	C5	381.071
D0	C5	368.971
D1	C5	408.296
D1	C5	405.271
D1	C5	399.221
D2	C5	414.346
D2	C5	417.371
D2	C5	384.096
EE	C6	420.396
EE	C6	447.621
EE	C6	447.621
HE	C6	435.521
HE	C6	444.596
HE	C6	453.671
NE	C6	462.746
NE	C6	483.921
NE	C6	508.121
D0	C6	486.946
D0	C6	465.771
D0	C6	465.771
D1	C6	505.096
D1	C6	468.796
D1	C6	480.896
D2	C6	492.996
D2	C6	502.071
D2	C6	456.696
EE	C7	423.421
EE	C7	405.271
EE	C7	384.096
HE	C7	393.171
HE	C7	387.121
HE	C7	396.196
NE	C7	399.221
NE	C7	417.371
NE	C7	402.246
D0	C7	477.871
D0	C7	423.421
D0	C7	402.246
D1	C7	36.221
D1	C7	438.546
D1	C7	399.221
D2	C7	405.271
D2	C7	408.296
D2	C7	405.271
EE	C8	387.121
EE	C8	408.296
EE	C8	523.246
HE	C8	396.196
HE	C8	402.246
HE	C8	390.146
NE	C8	399.221
NE	C8	411.321
NE	C8	396.196
D0	C8	390.146
D0	C8	396.196
D0	C8	399.221
D1	C8	408.296
D1	C8	344.771
D1	C8	405.271
D2	C8	402.246
D2	C8	408.296
D2	C8	396.196
EE	C9	384.096
EE	C9	405.271
EE	C9	399.221
HE	C9	390.146
HE	C9	399.221
HE	C9	396.196
NE	C9	725.921
NE	C9	384.096
NE	C9	390.146
D0	C9	384.096
D0	C9	353.846
D0	C9	362.921
D1	C9	368.971
D1	C9	365.946
D1	C9	371.996
D2	C9	359.896
D2	C9	356.871
D2	C9	384.096
EE	C10	365.946
EE	C10	393.171
EE	C10	378.046
HE	C10	393.171
HE	C10	405.271
HE	C10	402.246
NE	C10	420.396
NE	C10	471.821
NE	C10	420.396
D0	C10	371.996
D0	C10	399.221
D0	C10	384.096
D1	C10	399.221
D1	C10	390.146
D1	C10	402.246
D2	C10	399.221
D2	C10	405.271
D2	C10	417.371
EE	C11	396.196
EE	C11	408.296
EE	C11	402.246
HE	C11	402.246
HE	C11	423.421
HE	C11	393.171
NE	C11	405.271
NE	C11	432.496
NE	C11	417.371
D0	C11	384.096
D0	C11	393.171
D0	C11	396.196
D1	C11	417.371
D1	C11	396.196
D1	C11	387.121
D2	C11	396.196
D2	C11	480.896
D2	C11	387.121
EE	C12	447.621
EE	C12	384.096
EE	C12	375.021
HE	C12	375.021
HE	C12	381.071
HE	C12	390.146
NE	C12	393.171
NE	C12	390.146
NE	C12	393.171
D0	C12	393.171
D0	C12	387.121
D0	C12	356.871
D1	C12	359.896
D1	C12	387.121
D1	C12	411.321
D2	C12	432.496
D2	C12	368.971
D2	C12	387.121

## Sheet: Figure 3c
Figure 3c
The regression coefficients were estimated from the Gibbs sampling by the generalised joint attribute modelling (GJAM), that combined sequencing data and solubilised phosphate concentrations.
The raw sequencing data generated in this study have been deposited in the European Nucleotide Archive (ENA) database under accession code PRJEB64328 (https://www.ebi.ac.uk/ena/browser/view/PRJEB64328).
The raw solubilised phosphate concentrations are provided in sheet 'Figure 3ab'.
TThe R code for the GJAM is provided as Supplementary information with the title "Supplementary code".

## Sheet: Figure 3de
Figure 3de
Community composition showing the centre log-ratio transformed abundance.
The raw sequencing data generated in this study have been deposited in the European Nucleotide Archive (ENA) database under accession code PRJEB64328 (https://www.ebi.ac.uk/ena/browser/view/PRJEB64328).
The raw solubilised phosphate concentrations are provided in sheet 'Figure 3ab'.
The R code for the GJAM is provided as Supplementary information with the title "Supplementary code".

## Sheet: Figure 3f
Figure 3f
The associations between ASVs and soluble phosphate were extracted from the GJAM residual correlation matrices.
The raw sequencing data generated in this study have been deposited in the European Nucleotide Archive (ENA) database under accession code PRJEB64328 (https://www.ebi.ac.uk/ena/browser/view/PRJEB64328).
The raw solubilised phosphate concentrations are provided in sheet 'Figure 3ab'.
The R code for the GJAM is provided as Supplementary information with the title "Supplementary code".

## Sheet: Figure 4a
Figure 4a
Community	Replicate	Cycle	Soluble P	z_score
OBE	R1	C8	299.396	0.735855
OBE	R2	C8	305.446	1.013
OBE	R3	C8	341.746	2.67584
OBE	R4	C8	302.421	0.874425
OBE	R5	C8	308.471	1.15157
OBE	R6	C8	293.346	0.458715
OBE	R7	C8	302.421	0.874425
OBE	R8	C8	296.371	0.597285
OBE	R1	C8	302.421	0.874425
OBE	R2	C8	290.321	0.320145
OBE	R3	C8	305.446	1.013
OBE	R4	C8	293.346	0.458715
OBE	R5	C8	311.496	1.29014
OBE	R6	C8	290.321	0.320145
OBE	R7	C8	308.471	1.15157
OBE	R8	C8	293.346	0.458715
OBE	R1	C8	299.396	0.735855
OBE	R2	C8	317.546	1.56728
OBE	R3	C8	299.396	0.735855
OBE	R4	C8	302.421	0.874425
OBE	R5	C8	293.346	0.458715
OBE	R6	C8	323.596	1.84442
OBE	R7	C8	308.471	1.15157
OBE	R8	C8	293.346	0.458715
OBE	R1	C8	293.346	0.458715
OBE	R2	C8	293.346	0.458715
OBE	R3	C8	296.371	0.597285
OBE	R4	C8	299.396	0.735855
OBE	R5	C8	302.421	0.874425
OBE	R6	C8	293.346	0.458715
OBE	R7	C8	287.296	0.181575
OBE	R8	C8	293.346	0.458715
OBE	R1	C8	299.396	0.735855
OBE	R2	C8	290.321	0.320145
OBE	R3	C8	290.321	0.320145
OBE	R4	C8	296.371	0.597285
OBE	R5	C8	296.371	0.597285
OBE	R6	C8	305.446	1.013
OBE	R7	C8	293.346	0.458715
OBE	R8	C8	296.371	0.597285
OBE	R1	C8	308.471	1.15157
OBE	R2	C8	293.346	0.458715
OBE	R3	C8	290.321	0.320145
OBE	R4	C8	287.296	0.181575
OBE	R5	C8	305.446	1.013
OBE	R6	C8	308.471	1.15157
OBE	R7	C8	284.271	0.0430045
OBE	R8	C8	296.371	0.597285
ORE	R1	C8	305.446	1.013
ORE	R2	C8	296.371	0.597285
ORE	R3	C8	299.396	0.735855
ORE	R4	C8	290.321	0.320145
ORE	R5	C8	338.721	2.53727
ORE	R6	C8	296.371	0.597285
ORE	R7	C8	299.396	0.735855
ORE	R8	C8	296.371	0.597285
ORE	R1	C8	296.371	0.597285
ORE	R2	C8	296.371	0.597285
ORE	R3	C8	305.446	1.013
ORE	R4	C8	305.446	1.013
ORE	R5	C8	326.621	1.98299
ORE	R6	C8	293.346	0.458715
ORE	R7	C8	305.446	1.013
ORE	R8	C8	296.371	0.597285
ORE	R1	C8	308.471	1.15157
ORE	R2	C8	293.346	0.458715
ORE	R3	C8	408.296	5.72438
ORE	R4	C8	302.421	0.874425
ORE	R5	C8	299.396	0.735855
ORE	R6	C8	305.446	1.013
ORE	R7	C8	260.071	-1.06556
ORE	R8	C8	317.546	1.56728
OBE	R1	C9	302.421	0.874425
OBE	R2	C9	302.421	0.874425
OBE	R3	C9	311.496	1.29014
OBE	R4	C9	399.221	5.30867
OBE	R5	C9	305.446	1.013
OBE	R6	C9	323.596	1.84442
OBE	R7	C9	329.646	2.12156
OBE	R8	C9	341.746	2.67584
OBE	R1	C9	299.396	0.735855
OBE	R2	C9	329.646	2.12156
OBE	R3	C9	302.421	0.874425
OBE	R4	C9	329.646	2.12156
OBE	R5	C9	308.471	1.15157
OBE	R6	C9	323.596	1.84442
OBE	R7	C9	314.521	1.42871
OBE	R8	C9	362.921	3.64583
OBE	R1	C9	317.546	1.56728
OBE	R2	C9	305.446	1.013
OBE	R3	C9	311.496	1.29014
OBE	R4	C9	308.471	1.15157
OBE	R5	C9	308.471	1.15157
OBE	R6	C9	314.521	1.42871
OBE	R7	C9	305.446	1.013
OBE	R8	C9	299.396	0.735855
OBE	R1	C9	305.446	1.013
OBE	R2	C9	299.396	0.735855
OBE	R3	C9	308.471	1.15157
OBE	R4	C9	305.446	1.013
OBE	R5	C9	305.446	1.013
OBE	R6	C9	296.371	0.597285
OBE	R7	C9	353.846	3.23012
OBE	R8	C9	592.821	14.1772
OBE	R1	C9	320.571	1.70585
OBE	R2	C9	299.396	0.735855
OBE	R3	C9	308.471	1.15157
OBE	R4	C9	317.546	1.56728
OBE	R5	C9	326.621	1.98299
OBE	R6	C9	308.471	1.15157
OBE	R7	C9	329.646	2.12156
OBE	R8	C9	308.471	1.15157
OBE	R1	C9	341.746	2.67584
OBE	R2	C9	308.471	1.15157
OBE	R3	C9	326.621	1.98299
OBE	R4	C9	311.496	1.29014
OBE	R5	C9	311.496	1.29014
OBE	R6	C9	350.821	3.09155
OBE	R7	C9	335.696	2.3987
OBE	R8	C9	311.496	1.29014
ORE	R1	C9	305.446	1.013
ORE	R2	C9	308.471	1.15157
ORE	R3	C9	305.446	1.013
ORE	R4	C9	311.496	1.29014
ORE	R5	C9	302.421	0.874425
ORE	R6	C9	314.521	1.42871
ORE	R7	C9	308.471	1.15157
ORE	R8	C9	308.471	1.15157
ORE	R1	C9	314.521	1.42871
ORE	R2	C9	305.446	1.013
ORE	R3	C9	350.821	3.09155
ORE	R4	C9	308.471	1.15157
ORE	R5	C9	317.546	1.56728
ORE	R6	C9	311.496	1.29014
ORE	R7	C9	314.521	1.42871
ORE	R8	C9	299.396	0.735855
ORE	R1	C9	311.496	1.29014
ORE	R2	C9	344.771	2.81441
ORE	R3	C9	317.546	1.56728
ORE	R4	C9	317.546	1.56728
ORE	R5	C9	311.496	1.29014
ORE	R6	C9	302.421	0.874425
ORE	R7	C9	344.771	2.81441
ORE	R8	C9	390.146	4.89296
OBE	R1	C10	296.371	0.597285
OBE	R2	C10	281.246	-0.0955656
OBE	R3	C10	296.371	0.597285
OBE	R4	C10	293.346	0.458715
OBE	R5	C10	287.296	0.181575
OBE	R6	C10	278.221	-0.234136
OBE	R7	C10	284.271	0.0430045
OBE	R8	C10	272.171	-0.511276
OBE	R1	C10	308.471	1.15157
OBE	R2	C10	287.296	0.181575
OBE	R3	C10	275.196	-0.372706
OBE	R4	C10	284.271	0.0430045
OBE	R5	C10	278.221	-0.234136
OBE	R6	C10	287.296	0.181575
OBE	R7	C10	278.221	-0.234136
OBE	R8	C10	281.246	-0.0955656
OBE	R1	C10	290.321	0.320145
OBE	R2	C10	278.221	-0.234136
OBE	R3	C10	287.296	0.181575
OBE	R4	C10	308.471	1.15157
OBE	R5	C10	269.146	-0.649846
OBE	R6	C10	278.221	-0.234136
OBE	R7	C10	278.221	-0.234136
OBE	R8	C10	284.271	0.0430045
OBE	R1	C10	278.221	-0.234136
OBE	R2	C10	275.196	-0.372706
OBE	R3	C10	293.346	0.458715
OBE	R4	C10	311.496	1.29014
OBE	R5	C10	287.296	0.181575
OBE	R6	C10	278.221	-0.234136
OBE	R7	C10	278.221	-0.234136
OBE	R8	C10	269.146	-0.649846
OBE	R1	C10	293.346	0.458715
OBE	R2	C10	287.296	0.181575
OBE	R3	C10	278.221	-0.234136
OBE	R4	C10	281.246	-0.0955656
OBE	R5	C10	287.296	0.181575
OBE	R6	C10	281.246	-0.0955656
OBE	R7	C10	287.296	0.181575
OBE	R8	C10	269.146	-0.649846
OBE	R1	C10	287.296	0.181575
OBE	R2	C10	284.271	0.0430045
OBE	R3	C10	287.296	0.181575
OBE	R4	C10	299.396	0.735855
OBE	R5	C10	293.346	0.458715
OBE	R6	C10	296.371	0.597285
OBE	R7	C10	284.271	0.0430045
OBE	R8	C10	290.321	0.320145
ORE	R1	C10	293.346	0.458715
ORE	R2	C10	278.221	-0.234136
ORE	R3	C10	281.246	-0.0955656
ORE	R4	C10	305.446	1.013
ORE	R5	C10	281.246	-0.0955656
ORE	R6	C10	278.221	-0.234136
ORE	R7	C10	278.221	-0.234136
ORE	R8	C10	278.221	-0.234136
ORE	R1	C10	272.171	-0.511276
ORE	R2	C10	278.221	-0.234136
ORE	R3	C10	284.271	0.0430045
ORE	R4	C10	287.296	0.181575
ORE	R5	C10	302.421	0.874425
ORE	R6	C10	287.296	0.181575
ORE	R7	C10	278.221	-0.234136
ORE	R8	C10	278.221	-0.234136
ORE	R1	C10	284.271	0.0430045
ORE	R2	C10	293.346	0.458715
ORE	R3	C10	296.371	0.597285
ORE	R4	C10	284.271	0.0430045
ORE	R5	C10	281.246	-0.0955656
ORE	R6	C10	281.246	-0.0955656
ORE	R7	C10	275.196	-0.372706
ORE	R8	C10	269.146	-0.649846

## Sheet: Figure 4b
Figure 4b	Figure 4b
Community	Passage	Phase	Replicate	Soluble P	z_score	Selection Line
PB	PG	PG	PG	523.246	5.40611	Parental
PB	PG	PG	PG	447.621	2.44236	Parental
PB	PG	PG	PG	402.246	1.21436	Parental
PB	PG	PG	PG	396.196	1.05062	Parental
PB	PG	PG	PG	393.171	0.968755	Parental
PB	PG	PG	PG	396.196	1.05062	Parental
PR	PG	PG	PG	405.271	1.29622	Parental
PR	PG	PG	PG	396.196	1.05062	Parental
PR	PG	PG	PG	420.396	1.70556	Parental
OBE	OGC8	OE	R1	299.396	0.735855	Active
OBE	OGC8	OE	R2	305.446	1.013	Active
OBE	OGC8	OE	R3	341.746	2.67584	Active
OBE	OGC8	OE	R4	302.421	0.874425	Active
OBE	OGC8	OE	R5	308.471	1.15157	Active
OBE	OGC8	OE	R6	293.346	0.458715	Active
OBE	OGC8	OE	R7	302.421	0.874425	Active
OBE	OGC8	OE	R8	296.371	0.597285	Active
OBE	OGC8	OE	R1	302.421	0.874425	Active
OBE	OGC8	OE	R2	290.321	0.320145	Active
OBE	OGC8	OE	R3	305.446	1.013	Active
OBE	OGC8	OE	R4	293.346	0.458715	Active
OBE	OGC8	OE	R5	311.496	1.29014	Active
OBE	OGC8	OE	R6	290.321	0.320145	Active
OBE	OGC8	OE	R7	308.471	1.15157	Active
OBE	OGC8	OE	R8	293.346	0.458715	Active
OBE	OGC8	OE	R1	299.396	0.735855	Active
OBE	OGC8	OE	R2	317.546	1.56728	Active
OBE	OGC8	OE	R3	299.396	0.735855	Active
OBE	OGC8	OE	R4	302.421	0.874425	Active
OBE	OGC8	OE	R5	293.346	0.458715	Active
OBE	OGC8	OE	R6	323.596	1.84442	Active
OBE	OGC8	OE	R7	308.471	1.15157	Active
OBE	OGC8	OE	R8	293.346	0.458715	Active
OBE	OGC8	OE	R1	293.346	0.458715	Active
OBE	OGC8	OE	R2	293.346	0.458715	Active
OBE	OGC8	OE	R3	296.371	0.597285	Active
OBE	OGC8	OE	R4	299.396	0.735855	Active
OBE	OGC8	OE	R5	302.421	0.874425	Active
OBE	OGC8	OE	R6	293.346	0.458715	Active
OBE	OGC8	OE	R7	287.296	0.181575	Active
OBE	OGC8	OE	R8	293.346	0.458715	Active
OBE	OGC8	OE	R1	299.396	0.735855	Active
OBE	OGC8	OE	R2	290.321	0.320145	Active
OBE	OGC8	OE	R3	290.321	0.320145	Active
OBE	OGC8	OE	R4	296.371	0.597285	Active
OBE	OGC8	OE	R5	296.371	0.597285	Active
OBE	OGC8	OE	R6	305.446	1.013	Active
OBE	OGC8	OE	R7	293.346	0.458715	Active
OBE	OGC8	OE	R8	296.371	0.597285	Active
OBE	OGC8	OE	R1	308.471	1.15157	Active
OBE	OGC8	OE	R2	293.346	0.458715	Active
OBE	OGC8	OE	R3	290.321	0.320145	Active
OBE	OGC8	OE	R4	287.296	0.181575	Active
OBE	OGC8	OE	R5	305.446	1.013	Active
OBE	OGC8	OE	R6	308.471	1.15157	Active
OBE	OGC8	OE	R7	284.271	0.0430045	Active
OBE	OGC8	OE	R8	296.371	0.597285	Active
ORE	OGC8	OE	R1	305.446	1.013	Random
ORE	OGC8	OE	R2	296.371	0.597285	Random
ORE	OGC8	OE	R3	299.396	0.735855	Random
ORE	OGC8	OE	R4	290.321	0.320145	Random
ORE	OGC8	OE	R5	338.721	2.53727	Random
ORE	OGC8	OE	R6	296.371	0.597285	Random
ORE	OGC8	OE	R7	299.396	0.735855	Random
ORE	OGC8	OE	R8	296.371	0.597285	Random
ORE	OGC8	OE	R1	296.371	0.597285	Random
ORE	OGC8	OE	R2	296.371	0.597285	Random
ORE	OGC8	OE	R3	305.446	1.013	Random
ORE	OGC8	OE	R4	305.446	1.013	Random
ORE	OGC8	OE	R5	326.621	1.98299	Random
ORE	OGC8	OE	R6	293.346	0.458715	Random
ORE	OGC8	OE	R7	305.446	1.013	Random
ORE	OGC8	OE	R8	296.371	0.597285	Random
ORE	OGC8	OE	R1	308.471	1.15157	Random
ORE	OGC8	OE	R2	293.346	0.458715	Random
ORE	OGC8	OE	R3	408.296	5.72438	Random
ORE	OGC8	OE	R4	302.421	0.874425	Random
ORE	OGC8	OE	R5	299.396	0.735855	Random
ORE	OGC8	OE	R6	305.446	1.013	Random
ORE	OGC8	OE	R7	260.071	-1.06556	Random
ORE	OGC8	OE	R8	317.546	1.56728	Random
OBE	OGC9	OE	R1	302.421	0.874425	Active
OBE	OGC9	OE	R2	302.421	0.874425	Active
OBE	OGC9	OE	R3	311.496	1.29014	Active
OBE	OGC9	OE	R4	399.221	5.30867	Active
OBE	OGC9	OE	R5	305.446	1.013	Active
OBE	OGC9	OE	R6	323.596	1.84442	Active
OBE	OGC9	OE	R7	329.646	2.12156	Active
OBE	OGC9	OE	R8	341.746	2.67584	Active
OBE	OGC9	OE	R1	299.396	0.735855	Active
OBE	OGC9	OE	R2	329.646	2.12156	Active
OBE	OGC9	OE	R3	302.421	0.874425	Active
OBE	OGC9	OE	R4	329.646	2.12156	Active
OBE	OGC9	OE	R5	308.471	1.15157	Active
OBE	OGC9	OE	R6	323.596	1.84442	Active
OBE	OGC9	OE	R7	314.521	1.42871	Active
OBE	OGC9	OE	R8	362.921	3.64583	Active
OBE	OGC9	OE	R1	317.546	1.56728	Active
OBE	OGC9	OE	R2	305.446	1.013	Active
OBE	OGC9	OE	R3	311.496	1.29014	Active
OBE	OGC9	OE	R4	308.471	1.15157	Active
OBE	OGC9	OE	R5	308.471	1.15157	Active
OBE	OGC9	OE	R6	314.521	1.42871	Active
OBE	OGC9	OE	R7	305.446	1.013	Active
OBE	OGC9	OE	R8	299.396	0.735855	Active
OBE	OGC9	OE	R1	305.446	1.013	Active
OBE	OGC9	OE	R2	299.396	0.735855	Active
OBE	OGC9	OE	R3	308.471	1.15157	Active
OBE	OGC9	OE	R4	305.446	1.013	Active
OBE	OGC9	OE	R5	305.446	1.013	Active
OBE	OGC9	OE	R6	296.371	0.597285	Active
OBE	OGC9	OE	R7	353.846	3.23012	Active
OBE	OGC9	OE	R1	320.571	1.70585	Active
OBE	OGC9	OE	R2	299.396	0.735855	Active
OBE	OGC9	OE	R3	308.471	1.15157	Active
OBE	OGC9	OE	R4	317.546	1.56728	Active
OBE	OGC9	OE	R5	326.621	1.98299	Active
OBE	OGC9	OE	R6	308.471	1.15157	Active
OBE	OGC9	OE	R7	329.646	2.12156	Active
OBE	OGC9	OE	R8	308.471	1.15157	Active
OBE	OGC9	OE	R1	341.746	2.67584	Active
OBE	OGC9	OE	R2	308.471	1.15157	Active
OBE	OGC9	OE	R3	326.621	1.98299	Active
OBE	OGC9	OE	R4	311.496	1.29014	Active
OBE	OGC9	OE	R5	311.496	1.29014	Active
OBE	OGC9	OE	R6	350.821	3.09155	Active
OBE	OGC9	OE	R7	335.696	2.3987	Active
OBE	OGC9	OE	R8	311.496	1.29014	Active
ORE	OGC9	OE	R1	305.446	1.013	Random
ORE	OGC9	OE	R2	308.471	1.15157	Random
ORE	OGC9	OE	R3	305.446	1.013	Random
ORE	OGC9	OE	R4	311.496	1.29014	Random
ORE	OGC9	OE	R5	302.421	0.874425	Random
ORE	OGC9	OE	R6	314.521	1.42871	Random
ORE	OGC9	OE	R7	308.471	1.15157	Random
ORE	OGC9	OE	R8	308.471	1.15157	Random
ORE	OGC10	OE	R1	314.521	1.42871	Random
ORE	OGC10	OE	R2	305.446	1.013	Random
ORE	OGC10	OE	R3	350.821	3.09155	Random
ORE	OGC10	OE	R4	308.471	1.15157	Random
ORE	OGC10	OE	R5	317.546	1.56728	Random
ORE	OGC10	OE	R6	311.496	1.29014	Random
ORE	OGC10	OE	R7	314.521	1.42871	Random
ORE	OGC10	OE	R8	299.396	0.735855	Random
ORE	OGC10	OE	R1	311.496	1.29014	Random
ORE	OGC10	OE	R2	344.771	2.81441	Random
ORE	OGC10	OE	R3	317.546	1.56728	Random
ORE	OGC10	OE	R4	317.546	1.56728	Random
ORE	OGC10	OE	R5	311.496	1.29014	Random
ORE	OGC10	OE	R6	302.421	0.874425	Random
ORE	OGC10	OE	R7	344.771	2.81441	Random
ORE	OGC10	OE	R8	390.146	4.89296	Random
OBE	OGC10	OE	R1	296.371	0.597285	Active
OBE	OGC10	OE	R2	281.246	-0.0955656	Active
OBE	OGC10	OE	R3	296.371	0.597285	Active
OBE	OGC10	OE	R4	293.346	0.458715	Active
OBE	OGC10	OE	R5	287.296	0.181575	Active
OBE	OGC10	OE	R6	278.221	-0.234136	Active
OBE	OGC10	OE	R7	284.271	0.0430045	Active
OBE	OGC10	OE	R8	272.171	-0.511276	Active
OBE	OGC10	OE	R1	308.471	1.15157	Active
OBE	OGC10	OE	R2	287.296	0.181575	Active
OBE	OGC10	OE	R3	275.196	-0.372706	Active
OBE	OGC10	OE	R4	284.271	0.0430045	Active
OBE	OGC10	OE	R5	278.221	-0.234136	Active
OBE	OGC10	OE	R6	287.296	0.181575	Active
OBE	OGC10	OE	R7	278.221	-0.234136	Active
OBE	OGC10	OE	R8	281.246	-0.0955656	Active
OBE	OGC10	OE	R1	290.321	0.320145	Active
OBE	OGC10	OE	R2	278.221	-0.234136	Active
OBE	OGC10	OE	R3	287.296	0.181575	Active
OBE	OGC10	OE	R4	308.471	1.15157	Active
OBE	OGC10	OE	R5	269.146	-0.649846	Active
OBE	OGC10	OE	R6	278.221	-0.234136	Active
OBE	OGC10	OE	R7	278.221	-0.234136	Active
OBE	OGC10	OE	R8	284.271	0.0430045	Active
OBE	OGC10	OE	R1	278.221	-0.234136	Active
OBE	OGC10	OE	R2	275.196	-0.372706	Active
OBE	OGC10	OE	R3	293.346	0.458715	Active
OBE	OGC10	OE	R4	311.496	1.29014	Active
OBE	OGC10	OE	R5	287.296	0.181575	Active
OBE	OGC10	OE	R6	278.221	-0.234136	Active
OBE	OGC10	OE	R7	278.221	-0.234136	Active
OBE	OGC10	OE	R8	269.146	-0.649846	Active
OBE	OGC10	OE	R1	293.346	0.458715	Active
OBE	OGC10	OE	R2	287.296	0.181575	Active
OBE	OGC10	OE	R3	278.221	-0.234136	Active
OBE	OGC10	OE	R4	281.246	-0.0955656	Active
OBE	OGC10	OE	R5	287.296	0.181575	Active
OBE	OGC10	OE	R6	281.246	-0.0955656	Active
OBE	OGC10	OE	R7	287.296	0.181575	Active
OBE	OGC10	OE	R8	269.146	-0.649846	Active
OBE	OGC10	OE	R1	287.296	0.181575	Active
OBE	OGC10	OE	R2	284.271	0.0430045	Active
OBE	OGC10	OE	R3	287.296	0.181575	Active
OBE	OGC10	OE	R4	299.396	0.735855	Active
OBE	OGC10	OE	R5	293.346	0.458715	Active
OBE	OGC10	OE	R6	296.371	0.597285	Active
OBE	OGC10	OE	R7	284.271	0.0430045	Active
OBE	OGC10	OE	R8	290.321	0.320145	Active
ORE	OGC10	OE	R1	293.346	0.458715	Random
ORE	OGC10	OE	R2	278.221	-0.234136	Random
ORE	OGC10	OE	R3	281.246	-0.0955656	Random
ORE	OGC10	OE	R4	305.446	1.013	Random
ORE	OGC10	OE	R5	281.246	-0.0955656	Random
ORE	OGC10	OE	R6	278.221	-0.234136	Random
ORE	OGC10	OE	R7	278.221	-0.234136	Random
ORE	OGC10	OE	R8	278.221	-0.234136	Random
ORE	OGC10	OE	R1	272.171	-0.511276	Random
ORE	OGC10	OE	R2	278.221	-0.234136	Random
ORE	OGC10	OE	R3	284.271	0.0430045	Random
ORE	OGC10	OE	R4	287.296	0.181575	Random
ORE	OGC10	OE	R5	302.421	0.874425	Random
ORE	OGC10	OE	R6	287.296	0.181575	Random
ORE	OGC10	OE	R7	278.221	-0.234136	Random
ORE	OGC10	OE	R8	278.221	-0.234136	Random
ORE	OGC10	OE	R1	284.271	0.0430045	Random
ORE	OGC10	OE	R2	293.346	0.458715	Random
ORE	OGC10	OE	R3	296.371	0.597285	Random
ORE	OGC10	OE	R4	284.271	0.0430045	Random
ORE	OGC10	OE	R5	281.246	-0.0955656	Random
ORE	OGC10	OE	R6	281.246	-0.0955656	Random
ORE	OGC10	OE	R7	275.196	-0.372706	Random
ORE	OGC10	OE	R8	269.146	-0.649846	Random

[truncated: 12 more sheets: Figure 4c, Figure 4de, Figure 4f, Figure 5a, Figure 5b, Figure 5c, Figure 5def, Figure 5g, Figure 6a, Figure 6b, Figure 6c, Supplementary Figure 1ab]
